# Supplementary material for: Personalized Prediction of Kidney Function Decline and Network Analysis of the Risk Factors after Kidney Transplantation Using Nationwide Cohort Data
Source: J Clin Med. 2022 Feb 25;11(5):1259. doi: 10.3390/jcm11051259 (PMC8911006; doi:10.3390/jcm11051259)
Supplement: Supplementary file 1 [file jcm-11-01259-s001.zip]

Archive with 1 entries (1 files):
- jcm-1602664-supplementary.pdf
